# Supplementary material for: Transcriptome and Targeted Hormone Metabolome Reveal the Mechanism of Flower Abscission in Soybeans Under Shade
Source: Int J Mol Sci. 2025 Oct 23;26(21):10303. doi: 10.3390/ijms262110303 (PMC12610579; doi:10.3390/ijms262110303)
Supplement: Supplementary file 1 [file ijms-26-10303-s001.zip]

Archive with 1 entries (1 files):
- ijms-3935004-supplementary.pdf
